# Supplementary material for: GTP-Binding Protein 1-Like (GTPBP1l) Regulates Vascular Patterning during Zebrafish Development
Source: Biomedicines. 2022 Dec 10;10(12):3208. doi: 10.3390/biomedicines10123208 (PMC9775176; doi:10.3390/biomedicines10123208)
Supplement: Supplementary file 1 [file biomedicines-10-03208-s001.zip]

Archive with 1 entries (1 files):
- biomedicines-2050641-supplementary.pdf
